# Supplementary material for: Diagnostics of IDH1/2 Mutations in Intracranial Chondroid Tumors: Comparison of Molecular Genetic Methods and Immunohistochemistry
Source: Diagnostics (Basel). 2024 Jan 16;14(2):200. doi: 10.3390/diagnostics14020200 (PMC10814347; doi:10.3390/diagnostics14020200)
Supplement: Supplementary file 1 [file diagnostics-14-00200-s001.zip]

Archive with 3 entries (2 files):
- Supplementary/
- Supplementary/Table S1.pdf
- Supplementary/Table S2.pdf
